# Supplementary material for: The Dependence of Hydrophobic Interactions on the Shape of Solute Surface
Source: Molecules. 2024 Jun 1;29(11):2601. doi: 10.3390/molecules29112601 (PMC11173737; doi:10.3390/molecules29112601)
Supplement: Supplementary file 1 [file molecules-29-02601-s001.zip]

Archive with 2 entries (2 files):
- SI-gra-c60-water.mp4
- Supplementary.pdf
